# Supplementary material for: Supramolecular Weaving by Halogen-Bonding in Functionality-Rich Hexasubstituted Aromatic Synthons
Source: Materials (Basel). 2023 Feb 17;16(4):1678. doi: 10.3390/ma16041678 (PMC9967865; doi:10.3390/ma16041678)
Supplement: Supplementary file 1 [file materials-16-01678-s001.zip]

Archive with 1 entries (1 files):
- materials-2197043-SI.pdf
